# Supplementary material for: Habitat Selection of a Large Carnivore along Human-Wildlife Boundaries in a Highly Modified Landscape
Source: PLoS One. 2014 Jan 23;9(1):e86181. doi: 10.1371/journal.pone.0086181 (PMC3900489; doi:10.1371/journal.pone.0086181)
Supplement: Table S1 — Logistic regression coefficients, odds ratio and 95% Confidence Interval for the odds ratio estimated by the final habitat selection model on the basis of mixed effect logistic regression for each season-sex group of Asiatic black bears. ß was a coefficient and LRT indicated Log-likelihood Ratio Test in comparison with the constant only model. n denoted were the number of observations. The odds ratios and their 95% CI were given as 105 (denoted a) and 102 (denoted b) times the original value of their coefficients. (XLS) [file pone.0086181.s001.xls]

## Sheet: Table S1
Table S1 Logistic regression coefficients, odds ratio and 95% Confidentce Interval for the odds ratio estimated by the final habitat selection model on the basis of mixed effect logistic regression for each season-sex group of Asiatic black bears. ß was a coefficient and LRT indicated Log-likelihood Ratio Test in comparison with the constant only model. n denoted were the number of observations. …
	Female Summer n= 23294 LRT=1250.9, df=24, p<0.001				Male Summer n= 18782 LRT=1591.1, df=24, p<0.001				Female Autumn n= 26338 LRT=1294.2, df=24, p<0.001				Male Autumn n= 20200 LRT=1415.1, df=24, p<0.001
variables	ß	Odds ratio	Odds Ratio 95% CI		ß	Odds ratio	Odds Ratio 95% CI		ß	Odds ratio	Odds Ratio 95% CI		ß	Odds ratio	Odds Ratio 95% CI
			Lower	Upper			Lower	Upper			Lower	Upper			Lower	Upper
alpine_f	-1.455	0.233441	0.169529	0.321448	-0.376561	0.686217	0.537762	0.875655	-1.58331	0.205295	0.15094	0.279223	-1.01669	0.36179	0.294432	0.444557
farmland	0.128	1.13672	0.895604	1.44275	-0.364911	0.694258	0.56513	0.852891	0.348238	1.41657	1.13059	1.77489	0.456932	1.57922	1.21578	2.05131
conifer_pt	-0.297	0.743096	0.661141	0.83521	-0.0794865	0.92359	0.806378	1.05784	-0.357209	0.699626	0.630659	0.776136	-0.162673	0.849869	0.764065	0.945308
deciduous_f	0.235	1.2649	0.92709	1.72579	0.487443	1.62815	1.15187	2.30136	0.670621	1.95545	1.4965	2.55516	0.735916	2.08739	1.50955	2.88643
open_g	0.026	1.02671	0.849524	1.24086	-0.0875036	0.916216	0.740531	1.13358	0.397218	1.48768	1.23978	1.78515	0.0573915	1.05907	0.872099	1.28613
neartown	-1.118	0.326898	0.235981	0.452844	-1.22369	0.294142	0.224196	0.385909	-0.440542	0.643687	0.458249	0.904166	-0.788618	0.454473	0.316798	0.651978
others	-0.774	0.461089	0.266989	0.796297	-1.18068	0.307069	0.206171	0.457346	-0.333048	0.716736	0.416765	1.23261	-0.930805	0.394236	0.207165	0.750232
redpine_f	0.162	1.1756	1.06294	1.30021	0.0233169	1.02359	0.914478	1.14572	-0.530257	0.588454	0.518933	0.667288	-0.234378	0.791063	0.671335	0.932143
road_f	-0.492	0.611702	0.510416	0.733087	0.411896	1.50968	1.22914	1.85425	0.994785	2.70414	2.29941	3.18011	-1.01592	0.362069	0.289745	0.452446
frstEdge	1.61	5.00275	1.83802	13.6166	2.37224	10.7214	3.38612	33.9472	1.12163	3.06986	2.1166	4.45243	-0.100692	0.904212	0.596103	1.37157
frstEdg × road_f	0.986	2.68176	1.93411	3.71844	-0.169487	0.844098	0.587848	1.21205	-1.62496	0.196918	0.142961	0.271241	0.280338	1.32358	0.886854	1.97536
frstEdg × deciduousF	0.128	1.1366	0.884216	1.46103	-0.0414721	0.959376	0.698676	1.31735	-0.380307	0.683651	0.546826	0.854712	0.124157	1.13219	0.880265	1.45622
rivers	2.067	7.89974	2.57891	24.1986	2.81172	16.6386	4.75823	58.1818	-1.82118	0.161834	0.107376	0.243912	0.474973	1.60797	1.01687	2.54266
frstEdg × rivers	0.694	2.00145	1.38912	2.88371	-1.02195	0.359894	0.240354	0.538888	2.35722	10.5615	7.58799	14.7002	-0.58018	0.559797	0.383203	0.817773
deciduos_f × rivers	-0.261	0.770435	0.588993	1.00777	-0.157663	0.854137	0.625944	1.16552	0.0727353	1.07545	0.858907	1.34658	-1.34556	0.260394	0.201402	0.336665
solar2 a	-0.0122	0.987874	0.980885	0.994973	-0.0271	0.973264	-0.0356	-0.0187	-0.01	0.99005	-0.0137	-0.00637	-0.00152	0.998481	-0.00554	0.0025
solar b	0.10426	1.10989	1.03282	1.19272	0.23189	1.26098	0.14596	0.31782	0.05224	1.05363	0.0324	0.07209	-0.000248	0.999752	-0.02238	0.02188
frstEdg × solar b	-0.02432	0.975973	0.958113	0.994177	-0.01994	0.980257	-0.04106	0.00118	-0.04885	0.952324	-0.06126	-0.03644	-0.000935	0.999065	-0.01391	0.01204
rivers × solar b	-0.04181	0.959052	0.938897	0.97963	-0.03845	0.96228	-0.06197	-0.01493	0.02195	1.02219	0.00841	0.03548	0.02156	1.02179	0.00664	0.03648
frstAge2	-0.031	0.969024	0.962689	0.975402	-0.010091	0.98996	0.983143	0.996823	-0.006437	0.993584	0.988021	0.999178	-0.0245757	0.975724	0.969656	0.98183
frstAge	0.312	1.36568	1.27407	1.46389	0.093242	1.09773	1.02906	1.17098	0.159372	1.17277	1.10515	1.24453	0.285139	1.32995	1.24272	1.42329
deciduos_f × rivers	-0.005	0.995231	0.953369	1.03893	-0.0190347	0.981145	0.936031	1.02843	-0.0065865	0.993435	0.957612	1.0306	0.0395064	1.0403	0.995387	1.08723
roughness	-0.15	0.860574	0.817507	0.90591	-0.262067	0.76946	0.733825	0.806825	0.112788	1.11939	1.07207	1.16881	-0.0021813	0.997821	0.95628	1.04117
road_o	1.115	3.04915	2.5142	3.69793	1.27917	3.59367	2.9987	4.30668	0.797278	2.21949	1.82283	2.70247	1.36003	3.89629	3.12014	4.86551
constant	-2.553	0.0778314	0.0119448	0.507142	-4.68504	0.0092323	0.0009898	0.0861131	-2.12961	0.118883	0.0730936	0.193358	-1.00335	0.366648	0.208036	0.646191
