# Supplementary material for: Habitat Selection of a Large Carnivore along Human-Wildlife Boundaries in a Highly Modified Landscape
Source: PLoS One. 2014 Jan 23;9(1):e86181. doi: 10.1371/journal.pone.0086181 (PMC3900489; doi:10.1371/journal.pone.0086181)
Supplement: Table S2 — Estimated coefficients for RSF models of habitat selection by Asiatic black bears; averaged coefficients (mean ß ) estimated by individual level, and coefficients ( ß ), standard errors (S.E.), and significance (* = p<0.01) estimated by population level (each sex-season group) in the mixed effect logistic regressions. (XLS) [file pone.0086181.s002.xls]

## Sheet: Table S2
Table S2 Estimated coefficients for RSF models of habitat selection by Asiatic black bears; averaged coefficients (mean ß) estimated by individual level, and coefficients (ß), standard errors (S.E.), and significance (* = p<0.01) estimated by population level (each sex-season group) in the mixed effect logistic regressions.
		Summer												Autumn
		Females						Males						Females						Males
		Individual model		Population model				Individual model		Population model				Individual model		Population model				Individual model		Population model
		mean ß		ß		S.E.		mean ß		ß		S.E.		mean ß		ß		S.E.		mean ß		ß		S.E.
Land cover
alpine_f		-0.827062		-1.45483	*	0.16322		0.3676		-0.376561	*	0.124379		-1.15052		-1.58331	*	0.156924		-1.06883		-1.01669	*	0.105112
farmland		0.264525		0.128148		0.121638		-0.337134		-0.364911	*	0.104996		0.44169		0.348238	*	0.115054		0.197603		0.456932	*	0.133444
conifer_pt		-0.208475		-0.29693	*	0.0596226		-0.0451259		-0.0794865		0.0692445		-0.308405		-0.357209	*	0.0529509		-0.15024		-0.162673	*	0.0543016
deciduous_f		0.30819		0.234991		0.158521		0.400382		0.487443	*	0.176564		0.393132		0.670621	*	0.136479		0.592402		0.735916	*	0.165362
open_g		-0.297637		0.0263608		0.0966548		0.165327		-0.0875036		0.108616		0.1907		0.397218	*	0.0930042		0.179048		0.0573915		0.0991056
redpine_f		0.140623		0.161782	*	0.0513993		0.0413351		0.0233169		0.0575105		-0.476181		-0.530257	*	0.0641456		-0.276661		-0.234378	*	0.0837307
neartown		-0.379047		-1.11811	*	0.166277		-1.1545		-1.22369	*	0.138543		-0.167818		-0.440542	*	0.17337		-1.2936		-0.788618	*	0.184123
others		-0.00347972		-0.774165	*	0.278771		-1.0858		-1.18068	*	0.203253		-0.0246314		-0.333048		0.276629		-0.40598		-0.930805	*	0.328288
Terrain
roughness		-0.0186447		-0.150156	*	0.0261946		-0.195767		-0.262067	*	0.0241934		0.142884		0.112788	*	0.0220404		0.0112322		-0.0021813		0.0216957
solar		0.00214662		0.0010426	*	0.0003672		0.00226882		0.0023189	*	0.0004384		0.000689499		0.0005224	*	0.0001012		5.23775e-05		-2.48e-06		0.0001129
solar2		-2.10184e-07		-1.22e-07	*	3.63e-08		-2.61085e-07		-2.71e-07	*	4.31e-08		-1.1451e-07		-1e-07	*	1.87e-08		-1.97112e-08		-1.52e-08		2.05e-08
frstAge		0.356673		0.311654	*	0.0354297		0.0159476		0.093242	*	0.0329573		0.168481		0.159372	*	0.0303007		0.265923		0.285139	*	0.0346098
frstAge2		-0.0351424		-0.0314654	*	0.0033468		0.000792101		-0.010091	*	0.0035253		-0.00934243		-0.006437	*	0.0028644		-0.0218138		-0.0245757	*	0.0031829
frstEdg		1.69791		1.60999	*	0.510876		2.35669		2.37224	*	0.588052		1.16485		1.12163	*	0.189707		0.430794		-0.100692		0.212581
rivers		4.02125		2.06683	*	0.571165		1.46094		2.81172	*	0.63871		-1.42602		-1.82118	*	0.209308		0.123507		0.474973	*	0.2338
road_o		0.182413		1.11486	*	0.098425		0.874795		1.27917	*	0.0923458		-0.847106		0.797278	*	0.100455		0.316525		1.36003	*	0.113343
road_f		-0.43756		-0.49151	*	0.0923585		0.270185		0.411896	*	0.104891		0.673973		0.994785	*	0.0827218		-0.450982		-1.01592	*	0.113693
Interactions
frstEdg × road_f		0.139364		0.986474	*	0.166753		-0.228768		-0.169487		0.184595		-1.62666		-1.62496	*	0.163379		-0.121664		0.280338		0.204296
frstEdg × rivers		0.548802		0.693873	*	0.186332		-0.593218		-1.02195	*	0.205973		2.91224		2.35722	*	0.168701		0.264332		-0.58018	*	0.193376
frstEdg × solar		-0.000214542		-0.0002432	*	9.43e-05		-0.000153848		-0.0001994		0.0001078		-0.000584824		-0.0004885	*	6.33e-05		-0.000257003		-9.35e-06		6.62e-05
frstEdg × deciduousF		0.169179		0.128044		0.128113		0.134885		-0.0414721		0.161787		0.203675		-0.380307	*	0.113939		0.174447		0.124157		0.128415
deciduos_f × rivers		-0.472552		-0.2608		0.137013		-0.318446		-0.157663		0.15859		-0.441445		0.0727353		0.114711		-1.20336		-1.34556	*	0.131071
deciduous_f × frstAge		-0.00564584		-0.0047807		0.0219251		0.00121011		-0.0190347		0.0240166		0.0261386		-0.0065865		0.018738		0.0318902		0.0395064		0.0225157
rivers × solar		-0.000682129		-0.0004181	*	0.0001084		-0.000105714		-0.0003845	*	0.00012		0.000205952		0.0002195	*	6.9e-05		0.000443312		0.0002156	*	7.61e-05
Constant				-2.55321	*	0.956265				-4.68504	*	1.13928				-2.12961	*	0.248168				-1.00335	*	0.289134
Observations				23294						18782						26338						20200
Log Likelihood				-15001.9						-11618.5						-17050.1						-12741.2
Wald χ² (df=24)				1250.88						1591.06						1294.18						1415.11
Prob > χ²				< 0.001						< 0.001						< 0.001						< 0.001
AIC				30055.8						23289						34152.2						25534.4
